# Supplementary material for: Quality and Safety Risk Control in the Food Supply Chain: An Information Disclosure Approach to Supply–Demand Alignment
Source: Foods. 2026 Mar 4;15(5):876. doi: 10.3390/foods15050876 (PMC12985150; doi:10.3390/foods15050876)
Supplement: Supplementary file 1 [file foods-15-00876-s001.zip]

Archive with 1 entries (1 files):
- foods-4057770-supplementary.pdf
